# Supplementary material for: The combination of DNA methylation and positive regulation of anthocyanin biosynthesis by MYB and bHLH transcription factors contributes to the petal blotch formation in Xibei tree peony
Source: Hortic Res. 2023 May 19;10(7):uhad100. doi: 10.1093/hr/uhad100 (PMC10327543; doi:10.1093/hr/uhad100)
Supplement: Web_Material_uhad100 [file web_material_uhad100.zip]

Archive with 4 entries (4 files):
- supplementary Fig.S5.docx
- Supplementary-FigureS1-S4,S6-S21.docx
- Supplementary-TableS1-S2,S4-S6.docx
- Supplementary-TableS3  .xlsx
