# Supplementary material for: The combination of DNA methylation and positive regulation of anthocyanin biosynthesis by MYB and bHLH transcription factors contributes to the petal blotch formation in Xibei tree peony
Source: Hortic Res. 2023 May 19;10(7):uhad100. doi: 10.1093/hr/uhad100 (PMC10327543; doi:10.1093/hr/uhad100)
Supplement: Web_Material_uhad100 [file web_material_uhad100.zip › Supplementary-TableS3 .xlsx]

## Sheet: 1-S2-region (-1001 to -682 bp)
Table S3. The raw data of regions -1001 to -682 bp and -680 to -463 bp at S2
S2-P						S2-W
Position	Number of unmethylated C	Fraction methylated C	Sample number	site-type		Position	Number of unmethylated C	Fraction methylated C	Sample number	site-type
7	8	0.2	10	CHH		7	8	0.2	10	CHH
13	7	0.3	10	CHH		13	7	0.3	10	CHH
29	6	0.4	10	CHH		29	4	0.6	10	CHH
69	6	0.4	10	CHH		69	1	0.9	10	CHH
74	7	0.3	10	CHH		74	1	0.9	10	CHH
85	7	0.3	10	CHH		85	2	0.8	10	CHH
88	7	0.3	10	CHH		88	4	0.6	10	CHH
94	3	0.7	10	CHH		94	2	0.8	10	CHH
98	6	0.4	10	CHH		98	3	0.7	10	CHH
115	7	0.3	10	CHH		115	3	0.7	10	CHH
116	4	0.6	10	CHH		116	4	0.6	10	CHH
162	5	0.5	10	CHH		162	3	0.7	10	CHH
172	0	1	10	CHH		172	0	1	10	CHH
177	0	1	10	CHH		177	2	0.8	10	CHH
191	10	0	10	CHH		191	8	0.2	10	CHH
192	10	0	10	CHH		192	3	0.7	10	CHH
222	8	0.2	10	CHH		222	5	0.5	10	CHH
224	9	0.1	10	CHH		224	4	0.6	10	CHH
229	7	0.3	10	CHH		229	6	0.4	10	CHH
230	10	0	10	CHH		230	5	0.5	10	CHH
231	7	0.3	10	CHH		231	5	0.5	10	CHH
235	9	0.1	10	CHH		235	4	0.6	10	CHH
242	10	0	10	CHH		242	3	0.7	10	CHH
251	8	0.2	10	CHH		251	5	0.5	10	CHH
261	1	0.9	10	CHH		261	2	0.8	10	CHH
264	5	0.5	10	CHH		264	6	0.4	10	CHH
281	6	0.4	10	CHH		281	8	0.2	10	CHH
288	6	0.4	10	CHH		288	4	0.6	10	CHH
132	0	1	10	CG		132	0	1	10	CG
143	0	1	10	CG		143	0	1	10	CG
169	3	0.7	10	CG		169	6	0.4	10	CG
200	0	1	10	CG		200	0	1	10	CG
271	1	0.9	10	CG		271	1	0.9	10	CG
298	0	1	10	CG		298	0	1	10	CG
120	0	1	10	CHG		120	0	1	10	CHG
158	6	0.4	10	CHG		158	4	0.6	10	CHG
183	3	0.7	10	CHG		183	2	0.8	10	CHG
270	2	0.8	10	CHG		270	4	0.6	10	CHG
312	0	1	10	CHG		312	0	1	10	CHG
Three independent repeated experiments were labeled as 1/2/3-S2-region (-1001 to -682 bp) and 1/2/3-S2-region (-680 to -463 bp).

## Sheet: 2-S2-region (-1001 to -682 bp)
Table S3. The raw data of regions -1001 to -682 bp and -680 to -463 bp at S2
S2-P						S2-W
Position	Number of unmethylated C	Fraction methylated C	Sample number	site-type		Position	Number of unmethylated C	Fraction methylated C	Sample number	site-type
7	8	0.2	10	CHH		7	8	0.2	10	CHH
13	8	0.2	10	CHH		13	7	0.3	10	CHH
29	8	0.2	10	CHH		29	4	0.6	10	CHH
69	7	0.3	10	CHH		69	1	0.9	10	CHH
74	7	0.3	10	CHH		74	1	0.9	10	CHH
85	8	0.2	10	CHH		85	2	0.8	10	CHH
88	7	0.3	10	CHH		88	4	0.6	10	CHH
94	5	0.5	10	CHH		94	2	0.8	10	CHH
98	6	0.4	10	CHH		98	2	0.8	10	CHH
115	7	0.3	10	CHH		115	3	0.7	10	CHH
116	7	0.3	10	CHH		116	4	0.6	10	CHH
162	5	0.5	10	CHH		162	3	0.7	10	CHH
172	0	1	10	CHH		172	0	1	10	CHH
177	0	1	10	CHH		177	1	0.9	10	CHH
191	10	0	10	CHH		191	7	0.3	10	CHH
192	10	0	10	CHH		192	3	0.7	10	CHH
222	10	0	10	CHH		222	5	0.5	10	CHH
224	9	0.1	10	CHH		224	4	0.6	10	CHH
229	10	0	10	CHH		229	4	0.6	10	CHH
230	10	0	10	CHH		230	4	0.6	10	CHH
231	8	0.2	10	CHH		231	6	0.4	10	CHH
235	9	0.1	10	CHH		235	4	0.6	10	CHH
242	10	0	10	CHH		242	3	0.7	10	CHH
251	9	0.1	10	CHH		251	3	0.7	10	CHH
261	1	0.9	10	CHH		261	1	0.9	10	CHH
264	5	0.5	10	CHH		264	4	0.6	10	CHH
281	7	0.3	10	CHH		281	8	0.2	10	CHH
288	6	0.4	10	CHH		288	4	0.6	10	CHH
132	0	1	10	CG		132	0	1	10	CG
143	1	0.9	10	CG		143	1	0.9	10	CG
169	3	0.7	10	CG		169	6	0.4	10	CG
200	0	1	10	CG		200	0	1	10	CG
271	2	0.8	10	CG		271	1	0.9	10	CG
298	0	1	10	CG		298	0	1	10	CG
120	0	1	10	CHG		120	0	1	10	CHG
158	6	0.4	10	CHG		158	5	0.5	10	CHG
183	5	0.5	10	CHG		183	2	0.8	10	CHG
270	1	0.9	10	CHG		270	4	0.6	10	CHG
312	0	1	10	CHG		312	0	1	10	CHG
Three independent repeated experiments were labeled as 1/2/3-S2-region (-1001 to -682 bp) and 1/2/3-S2-region (-680 to -463 bp).

## Sheet: 3-S2-region (-1001 to -682 bp)
Table S3. The raw data of regions -1001 to -682 bp and -680 to -463 bp at S2
S2-P						S2-W
Position	Number of unmethylated C	Fraction methylated C	Sample number	site-type		Position	Number of unmethylated C	Fraction methylated C	Sample number	site-type
7	8	0.2	10	CHH		7	8	0.2	10	CHH
13	8	0.2	10	CHH		13	7	0.3	10	CHH
29	8	0.2	10	CHH		29	3	0.7	10	CHH
69	7	0.3	10	CHH		69	1	0.9	10	CHH
74	8	0.2	10	CHH		74	1	0.9	10	CHH
85	8	0.2	10	CHH		85	2	0.8	10	CHH
88	7	0.3	10	CHH		88	4	0.6	10	CHH
94	5	0.5	10	CHH		94	2	0.8	10	CHH
98	6	0.4	10	CHH		98	2	0.8	10	CHH
115	8	0.2	10	CHH		115	3	0.7	10	CHH
116	7	0.3	10	CHH		116	4	0.6	10	CHH
162	5	0.5	10	CHH		162	3	0.7	10	CHH
172	0	1	10	CHH		172	0	1	10	CHH
177	0	1	10	CHH		177	1	0.9	10	CHH
191	10	0	10	CHH		191	7	0.3	10	CHH
192	10	0	10	CHH		192	3	0.7	10	CHH
222	9	0.1	10	CHH		222	5	0.5	10	CHH
224	9	0.1	10	CHH		224	4	0.6	10	CHH
229	10	0	10	CHH		229	4	0.6	10	CHH
230	10	0	10	CHH		230	4	0.6	10	CHH
231	9	0.1	10	CHH		231	4	0.6	10	CHH
235	9	0.1	10	CHH		235	4	0.6	10	CHH
242	10	0	10	CHH		242	3	0.7	10	CHH
251	10	0	10	CHH		251	3	0.7	10	CHH
261	1	0.9	10	CHH		261	1	0.9	10	CHH
264	5	0.5	10	CHH		264	4	0.6	10	CHH
281	7	0.3	10	CHH		281	7	0.3	10	CHH
288	6	0.4	10	CHH		288	4	0.6	10	CHH
132	0	1	10	CG		132	0	1	10	CG
143	1	0.9	10	CG		143	0	1	10	CG
169	3	0.7	10	CG		169	6	0.4	10	CG
200	1	0.9	10	CG		200	1	0.9	10	CG
271	1	0.9	10	CG		271	1	0.9	10	CG
298	1	0.9	10	CG		298	0	1	10	CG
120	0	1	10	CHG		120	0	1	10	CHG
158	6	0.4	10	CHG		158	5	0.5	10	CHG
183	3	0.7	10	CHG		183	3	0.7	10	CHG
270	1	0.9	10	CHG		270	4	0.6	10	CHG
312	0	1	10	CHG		312	0	1	10	CHG
Three independent repeated experiments were labeled as 1/2/3-S2-region (-1001 to -682 bp) and 1/2/3-S2-region (-680 to -463 bp).

## Sheet: 1-S2-region (-680 to -463 bp)
Table S3. The raw data of regions -1001 to -682 bp and -680 to -463 bp at S2
S2-P						S2-W
Position	Number of unmethylated C	Fraction methylated C	Sample number	site-type		Position	Number of unmethylated C	Fraction methylated C	Sample number	site-type
25	2	0.8	10	CHH		25	0	1	10	CHH
26	2	0.8	10	CHH		26	0	1	10	CHH
28	1	0.9	10	CHH		28	0	1	10	CHH
33	1	0.9	10	CHH		33	0	1	10	CHH
37	2	0.8	10	CHH		37	0	1	10	CHH
38	0	1	10	CHH		38	0	1	10	CHH
43	1	0.9	10	CHH		43	0	1	10	CHH
50	0	1	10	CHH		50	0	1	10	CHH
53	1	0.9	10	CHH		53	0	1	10	CHH
54	1	0.9	10	CHH		54	0	1	10	CHH
55	1	0.9	10	CHH		55	0	1	10	CHH
56	2	0.8	10	CHH		56	0	1	10	CHH
71	5	0.5	10	CHH		71	0	1	10	CHH
77	6	0.4	10	CHH		77	0	1	10	CHH
80	2	0.8	10	CHH		80	0	1	10	CHH
81	6	0.4	10	CHH		81	0	1	10	CHH
91	2	0.8	10	CHH		91	0	1	10	CHH
96	2	0.8	10	CHH		96	0	1	10	CHH
101	2	0.8	10	CHH		101	0	1	10	CHH
124	2	0.8	10	CHH		124	0	1	10	CHH
127	1	0.9	10	CHH		127	0	1	10	CHH
134	0	1	10	CHH		134	0	1	10	CHH
156	1	0.9	10	CHH		156	0	1	10	CHH
159	1	0.9	10	CHH		159	0	1	10	CHH
169	2	0.8	10	CHH		169	0	1	10	CHH
182	5	0.5	10	CHH		182	0	1	10	CHH
184	3	0.7	10	CHH		184	0	1	10	CHH
186	8	0.2	10	CHH		186	3	0.7	10	CHH
194	2	0.8	10	CHH		194	0	1	10	CHH
215	1	0.9	10	CHH		215	0	1	10	CHH
217	6	0.4	10	CHH		217	5	0.5	10	CHH
218	1	0.9	10	CHH		218	3	0.7	10	CHH
220	2	0.8	10	CHH		220	3	0.7	10	CHH
222	1	0.9	10	CHH		222	2	0.8	10	CHH
227	0	1	10	CHH		227	0	1	10	CHH
232	0	1	10	CHH		232	0	1	10	CHH
233	0	1	10	CHH		233	0	1	10	CHH
234	0	1	10	CHH		234	0	1	10	CHH
235	0	1	10	CHH		235	0	1	10	CHH
1	3	0.7	10	CG		1	2	0.8	10	CG
108	0	1	10	CG		108	0	1	10	CG
15	9	0.1	10	CHG		15	4	0.6	10	CHG
29	0	1	10	CHG		29	0	1	10	CHG
117	10	0	10	CHG		117	3	0.7	10	CHG
147	2	0.8	10	CHG		147	0	1	10	CHG
Three independent repeated experiments were labeled as 1/2/3-S2-region (-1001 to -682 bp) and 1/2/3-S2-region (-680 to -463 bp).

## Sheet: 2-S2-region (-680 to -463 bp)
Table S3. The raw data of regions -1001 to -682 bp and -680 to -463 bp at S2
S2-P						S2-W
Position	Number of unmethylated C	Fraction methylated C	Sample number	site-type		Position	Number of unmethylated C	Fraction methylated C	Sample number	site-type
25	2	0.8	10	CHH		25	0	1	10	CHH
26	2	0.8	10	CHH		26	0	1	10	CHH
28	1	0.9	10	CHH		28	0	1	10	CHH
33	0	1	10	CHH		33	0	1	10	CHH
37	2	0.8	10	CHH		37	0	1	10	CHH
38	0	1	10	CHH		38	0	1	10	CHH
43	2	0.8	10	CHH		43	0	1	10	CHH
50	0	1	10	CHH		50	0	1	10	CHH
53	1	0.9	10	CHH		53	0	1	10	CHH
54	1	0.9	10	CHH		54	0	1	10	CHH
55	1	0.9	10	CHH		55	0	1	10	CHH
56	2	0.8	10	CHH		56	0	1	10	CHH
71	4	0.6	10	CHH		71	0	1	10	CHH
77	6	0.4	10	CHH		77	0	1	10	CHH
80	2	0.8	10	CHH		80	0	1	10	CHH
81	4	0.6	10	CHH		81	1	0.9	10	CHH
91	2	0.8	10	CHH		91	0	1	10	CHH
96	1	0.9	10	CHH		96	0	1	10	CHH
101	2	0.8	10	CHH		101	0	1	10	CHH
124	2	0.8	10	CHH		124	0	1	10	CHH
127	1	0.9	10	CHH		127	2	0.8	10	CHH
134	0	1	10	CHH		134	0	1	10	CHH
156	1	0.9	10	CHH		156	0	1	10	CHH
159	1	0.9	10	CHH		159	0	1	10	CHH
169	2	0.8	10	CHH		169	2	0.8	10	CHH
182	5	0.5	10	CHH		182	0	1	10	CHH
184	3	0.7	10	CHH		184	0	1	10	CHH
186	4	0.6	10	CHH		186	3	0.7	10	CHH
194	2	0.8	10	CHH		194	1	0.9	10	CHH
215	1	0.9	10	CHH		215	0	1	10	CHH
217	3	0.7	10	CHH		217	6	0.4	10	CHH
218	0	1	10	CHH		218	3	0.7	10	CHH
220	2	0.8	10	CHH		220	4	0.6	10	CHH
222	2	0.8	10	CHH		222	5	0.5	10	CHH
227	0	1	10	CHH		227	0	1	10	CHH
232	0	1	10	CHH		232	0	1	10	CHH
233	0	1	10	CHH		233	2	0.8	10	CHH
234	0	1	10	CHH		234	2	0.8	10	CHH
235	0	1	10	CHH		235	0	1	10	CHH
1	3	0.7	10	CG		1	2	0.8	10	CG
108	1	0.9	10	CG		108	1	0.9	10	CG
15	10	0	10	CHG		15	4	0.6	10	CHG
29	0	1	10	CHG		29	2	0.8	10	CHG
117	10	0	10	CHG		117	3	0.7	10	CHG
147	0	1	10	CHG		147	0	1	10	CHG
Three independent repeated experiments were labeled as 1/2/3-S2-region (-1001 to -682 bp) and 1/2/3-S2-region (-680 to -463 bp).

## Sheet: 3-S2-region (-680 to -463 bp)
Table S3. The raw data of regions -1001 to -682 bp and -680 to -463 bp at S2
S2-P						S2-W
Position	Number of unmethylated C	Fraction methylated C	Sample number	site-type		Position	Number of unmethylated C	Fraction methylated C	Sample number	site-type
25	3	0.7	10	CHH		25	0	1	10	CHH
26	2	0.8	10	CHH		26	0	1	10	CHH
28	3	0.7	10	CHH		28	0	1	10	CHH
33	1	0.9	10	CHH		33	0	1	10	CHH
37	2	0.8	10	CHH		37	0	1	10	CHH
38	1	0.9	10	CHH		38	0	1	10	CHH
43	2	0.8	10	CHH		43	0	1	10	CHH
50	1	0.9	10	CHH		50	0	1	10	CHH
53	4	0.6	10	CHH		53	0	1	10	CHH
54	2	0.8	10	CHH		54	0	1	10	CHH
55	1	0.9	10	CHH		55	0	1	10	CHH
56	2	0.8	10	CHH		56	0	1	10	CHH
71	8	0.2	10	CHH		71	0	1	10	CHH
77	8	0.2	10	CHH		77	0	1	10	CHH
80	2	0.8	10	CHH		80	0	1	10	CHH
81	6	0.4	10	CHH		81	0	1	10	CHH
91	4	0.6	10	CHH		91	0	1	10	CHH
96	4	0.6	10	CHH		96	0	1	10	CHH
101	2	0.8	10	CHH		101	0	1	10	CHH
124	3	0.7	10	CHH		124	0	1	10	CHH
127	3	0.7	10	CHH		127	0	1	10	CHH
134	0	1	10	CHH		134	0	1	10	CHH
156	3	0.7	10	CHH		156	0	1	10	CHH
159	3	0.7	10	CHH		159	0	1	10	CHH
169	2	0.8	10	CHH		169	0	1	10	CHH
182	7	0.3	10	CHH		182	0	1	10	CHH
184	3	0.7	10	CHH		184	0	1	10	CHH
186	8	0.2	10	CHH		186	0	1	10	CHH
194	4	0.6	10	CHH		194	0	1	10	CHH
215	1	0.9	10	CHH		215	0	1	10	CHH
217	7	0.3	10	CHH		217	3	0.7	10	CHH
218	2	0.8	10	CHH		218	1	0.9	10	CHH
220	4	0.6	10	CHH		220	3	0.7	10	CHH
222	4	0.6	10	CHH		222	0	1	10	CHH
227	0	1	10	CHH		227	0	1	10	CHH
232	2	0.8	10	CHH		232	0	1	10	CHH
233	0	1	10	CHH		233	0	1	10	CHH
234	1	0.9	10	CHH		234	0	1	10	CHH
235	0	1	10	CHH		235	0	1	10	CHH
1	2	0.8	10	CG		1	1	0.9	10	CG
108	0	1	10	CG		108	0	1	10	CG
15	9	0.1	10	CHG		15	5	0.5	10	CHG
29	0	1	10	CHG		29	0	1	10	CHG
117	7	0.3	10	CHG		117	3	0.7	10	CHG
147	0	1	10	CHG		147	0	1	10	CHG
Three independent repeated experiments were labeled as 1/2/3-S2-region (-1001 to -682 bp) and 1/2/3-S2-region (-680 to -463 bp).
